# Supplementary material for: Yoga and Mindfulness Interventions for Preschool-Aged Children in Educational Settings: A Systematic Review
Source: Int J Environ Res Public Health. 2021 Jun 5;18(11):6091. doi: 10.3390/ijerph18116091 (PMC8201280; doi:10.3390/ijerph18116091)
Supplement: Supplementary file 1 [file ijerph-18-06091-s001.zip]

Archive with 7 entries (5 files):
- ijerph-1222517-supplementary/
- ijerph-1222517-supplementary/supplementary materials/
- ijerph-1222517-supplementary/supplementary materials/Figure S1.pdf
- ijerph-1222517-supplementary/supplementary materials/Figure S2.jpg
- ijerph-1222517-supplementary/supplementary materials/Figure S3.pdf
- ijerph-1222517-supplementary/supplementary materials/Figure S4.pdf
- ijerph-1222517-supplementary/supplementary materials/Search Strategy Sample.pdf
